# Supplementary material for: A pulse-chasable reporter processing assay for mammalian autophagic flux with HaloTag
Source: eLife. 2022 Aug 8;11:e78923. doi: 10.7554/eLife.78923 (PMC9385206; doi:10.7554/eLife.78923)
Supplement: Figure 1—source data 1. [file elife-78923-fig1-data1.zip]

Archive with 45 entries (42 files):
- Figure 1-source data 1/
- Figure 1-source data 1/Figure 1c_TMR in-gel fluorescence_annotated.tif
- Figure 1-source data 1/Figure 1b_TMR in-gel fluorescence_annotated.tif
- Figure 1-source data 1/Figure 1c_HaloTag blot_annotated.tif
- Figure 1-source data 1/Figure 1d_TMR in-gel fluorescence_annotated.tif
- Figure 1-source data 1/Figure 1f_TMR in-gel fluorescence_annotated.tif
- Figure 1-source data 1/Figure 1f_Hsp90 blot_raw.Tif
- Figure 1-source data 1/Figure 1a_Hsp90 blot_annotated.tif
- __MACOSX/
- __MACOSX/Figure 1-source data 1/
- __MACOSX/Figure 1-source data 1/._Figure 1a_Hsp90 blot_annotated.tif
- Figure 1-source data 1/Figure 1-S1_TMR in-gel fluorescence_annotated.tif
- Figure 1-source data 1/.DS_Store
- __MACOSX/Figure 1-source data 1/._.DS_Store
- Figure 1-source data 1/Figure 1a_GFP blot_annotated.tif
- __MACOSX/Figure 1-source data 1/._Figure 1a_GFP blot_annotated.tif
- Figure 1-source data 1/Figure 1-S1_HaloTag blot_raw.Tif
- Figure 1-source data 1/Figure 1b_TMR in-gel fluorescence_raw.TIF
- Figure 1-source data 1/Figure 1d_TMR in-gel fluorescence_raw.TIF
- Figure 1-source data 1/Figure 1a_RFP blot_annotated.tif
- __MACOSX/Figure 1-source data 1/._Figure 1a_RFP blot_annotated.tif
- Figure 1-source data 1/Figure 1b_HaloTag blot_annotated.tif
- Figure 1-source data 1/Figure 1-S1_HaloTag blot_annotated.tif
- Figure 1-source data 1/Figure 1c_beta-actin blot_raw.Tif
- Figure 1-source data 1/Figure 1d_Hsp90 blot_annotated.tif
- Figure 1-source data 1/Figure 1a_GFP blot_raw.Tif
- Figure 1-source data 1/Figure 1a_Hsp90 blot_raw.Tif
- Figure 1-source data 1/Figure 1b_HaloTag blot_raw.Tif
- __MACOSX/Figure 1-source data 1/._Figure 1b_HaloTag blot_raw.Tif
- Figure 1-source data 1/Figure 1-S1_TMR in-gel fluorescence_raw.TIF
- Figure 1-source data 1/Figure 1c_beta-actin blot_annotated.tif
- Figure 1-source data 1/Figure 1f_Hsp90 blot_annotated.tif
- Figure 1-source data 1/Figure 1b_Hsp90 blot_annotated.tif
- Figure 1-source data 1/Figure 1d_SNAP blot_raw.Tif
- Figure 1-source data 1/Figure 1a_RFP blot_raw.Tif
- Figure 1-source data 1/Figure 1d_SNAP blot_annotated.tif
- Figure 1-source data 1/Figure 1b_Hsp90 blot_raw.Tif
- Figure 1-source data 1/Figure 1-S1_beta-actin blot_annotated.tif
- Figure 1-source data 1/Figure 1d_Hsp90 blot_raw.Tif
- Figure 1-source data 1/Figure 1f_HaloTag blot_raw.TIF
- Figure 1-source data 1/Figure 1c_HaloTag blot_raw.Tif
- Figure 1-source data 1/Figure 1c_TMR in-gel fluorescence_raw.TIF
- Figure 1-source data 1/Figure 1-S1_beta-actin blot_raw.Tif
- Figure 1-source data 1/Figure 1f_TMR in-gel fluorescence_raw.TIF
- Figure 1-source data 1/Figure 1f_HaloTag blot_annotated.tif
