# Supplementary material for: A pulse-chasable reporter processing assay for mammalian autophagic flux with HaloTag
Source: eLife. 2022 Aug 8;11:e78923. doi: 10.7554/eLife.78923 (PMC9385206; doi:10.7554/eLife.78923)
Supplement: Figure 4—source data 1. [file elife-78923-fig4-data1.zip]

Archive with 20 entries (17 files):
- Figure 4-source data 1/
- Figure 4-source data 1/Figure 4b_TMR in-gel fluorescence_annotated.tif
- Figure 4-source data 1/.DS_Store
- __MACOSX/
- __MACOSX/Figure 4-source data 1/
- __MACOSX/Figure 4-source data 1/._.DS_Store
- Figure 4-source data 1/Figure 4a_TMR in-gel fluorescence_annotated.tif
- __MACOSX/Figure 4-source data 1/._Figure 4a_TMR in-gel fluorescence_annotated.tif
- Figure 4-source data 1/Figure 4b_HaloTag blot_raw.Tif
- Figure 4-source data 1/Figure 4a_Hsp90 blot_annotated.tif
- Figure 4-source data 1/Figure 4b_HaloTag blot_annotated.tif
- Figure 4-source data 1/Figure 4b_TMR in-gel fluorescence_raw.TIF
- Figure 4-source data 1/Figure 4b_Hsp90 blot_raw.Tif
- Figure 4-source data 1/Figure 4a_Hsp90 blot_raw.Tif
- Figure 4-source data 1/Figure 4a_HaloTag blot_raw.Tif
- __MACOSX/Figure 4-source data 1/._Figure 4a_HaloTag blot_raw.Tif
- Figure 4-source data 1/Figure 4a_HaloTag blot_annotated.tif
- __MACOSX/Figure 4-source data 1/._Figure 4a_HaloTag blot_annotated.tif
- Figure 4-source data 1/Figure 4b_Hsp90 blot_annotated.tif
- Figure 4-source data 1/Figure 4a_TMR in-gel fluorescence_raw.TIF
